# Supplementary material for: Soybean Roots Grown under Heat Stress Show Global Changes in Their Transcriptional and Proteomic Profiles
Source: Front Plant Sci. 2016 Apr 25;7:517. doi: 10.3389/fpls.2016.00517 (PMC4843095; doi:10.3389/fpls.2016.00517)
Supplement: Table S3 — Gene identification for each protein bellowing to the different overlapping and non-overlapping categories in RHs or STRs. [file Table3.XLSX]

## Sheet: TS3
Table S3: Gene identification for each protein bellowing to the different overlapping and non-overlapping categories in RHs or STRs
Total up-regulated protein at 3H in RH (16)				Total up-regulated protein at 6Hin RH (56)				Total up-regulated proteins at 12H in RH (37)				Total up-regulated proteins at 24H in RH (135)					2 up-regulated proteins exclusively at 3h in RHs					Total up-regulated proteins at 3H in STR(16)				Total up-regulated proteins at 6H in STR (18)				Total up-regulated proteins at 12H in STRs (22)				Total up-regulated proteins at 24H in STRs (23)
GlymaID	Log2FC	FDR		GlymaID	Log2FC	FDR		GlymaID	Log2FC	FDR		GlymaID	Log2FC	FDR			GlymaID	Log2FC	FDR			GlymaID	Log2FC	FDR		GlymaID	Log2FC	FDR		GlymaID	Log2FC	FDR		GlymaID	Log2FC	FDR		2 common up-regulated proteins in 3h and 12h in STRs
Glyma.06g054700	1.96441	7.86825e-05		Glyma.13g176300	3.0553	0.000259933		Glyma.08g106700	2.32646	0.0101345		Glyma.13g175700	2.44316	2.48859e-06			Glyma.18g120400	-1.19012	0.0383577			Glyma.04g054400	1.55401	6.87592e-06		Glyma.04g054400	1.4244	1.46277e-07		Glyma.10g108900	1.01213	0.0311239		Glyma.01g103200	1.00575	2.04941e-05		GlymaID	Log2FC	FDR
Glyma.20g015900	1.96441	7.86825e-05		Glyma.13g176500	2.88774	0.00123641		Glyma.05g149900	2.29934	1.41631e-06		Glyma.10g108900	2.3886	1.654e-05			Glyma.06g157800	1.39887	0.0404913			Glyma.05g022200	1.28983	9.72843e-06		Glyma.06g054700	1.48988	2.40448e-08		Glyma.06g202200	1.04606	0.000786324		Glyma.08g032900	1.01944	3.75194e-10		Glyma.05g022200	1.28983	9.72843e-06
Glyma.04g054400	1.6196	0.00564712		Glyma.08g068700	2.8254	0.0169616		Glyma.06g054700	2.15522	6.51686e-11		Glyma.05g149900	2.37423	6.79178e-07								Glyma.05g149900	1.59359	0.00458269		Glyma.07g200000	1.4246	0.00323145		Glyma.16g178800	1.06872	4.2463e-15		Glyma.07g014500	1.04348	6.04106e-25		Glyma.05g149900	1.59359	0.00458269
Glyma.13g176500	1.46738	0.00168549		Glyma.08g068800	2.8254	0.0169616		Glyma.20g015900	2.15522	6.51686e-11		Glyma.02g156800	2.3368	5.36258e-11								Glyma.06g054700	1.62242	6.02338e-06		Glyma.07g200200	1.77872	1.29579e-08		Glyma.12g013100	1.07727	7.12759e-07		Glyma.06g289000	1.07065	0.000180441
Glyma.06g157800	1.39887	0.0404913		Glyma.08g069000	2.8254	0.0169616		Glyma.04g054400	2.05114	1.61729e-10		Glyma.04g054400	2.23779	3.85678e-10			27 up-regulated proteins exclusively at 6h in RHs					Glyma.07g200200	1.22781	5.90822e-05		Glyma.07g200300	1.83716	0.00293181		Glyma.13g176300	1.22582	0.00215683		Glyma.07g200200	1.09889	0.0021313		2 common up-regulated proetins in 3h, 6h and 12h in RHs
Glyma.07g200300	1.39887	0.0404913		Glyma.07g200300	2.77033	0.0102272		Glyma.16g178800	1.74081	1.37241e-45		Glyma.07g200200	2.19911	3.66138e-07			GlymaID	Log2FC	FDR			Glyma.08g068700	1.29652	0.00025304		Glyma.07g200500	1.62598	3.73886e-05		Glyma.05g022200	1.22767	8.08914e-07		Glyma.08g068700	1.09889	0.0021313		GlymaID	Log2FC	FDR
Glyma.08g068700	1.39887	0.0404913		Glyma.07g200200	2.52654	0.00130272		Glyma.13g175700	1.67389	0.000615861		Glyma.07g200300	2.19911	3.66138e-07			Glyma.13g333800	-1.17272	0.000314021			Glyma.08g068800	1.20922	0.0109888		Glyma.07g200700	1.62598	3.73886e-05		Glyma.07g200300	1.267	0.000124854		Glyma.08g068800	1.09889	0.0021313		Glyma.13g175700	1.23033	3.61627e-06
Glyma.08g069000	1.39887	0.0404913		Glyma.13g175700	2.52654	0.00130272		Glyma.11g250500	1.64184	0.00484953		Glyma.16g178800	2.17729	1.12424e-60			Glyma.13g333900	-1.1669	0.00153696			Glyma.08g069000	1.29652	0.00025304		Glyma.08g068700	1.85639	0.00019262		Glyma.08g068700	1.34681	0.000189646		Glyma.08g069000	1.09889	0.0021313		Glyma.19g011400	1.78558	4.57165e-05
Glyma.13g176300	1.39887	0.0404913		Glyma.04g054400	1.60759	0.000214186		Glyma.14g099900	1.60261	0.0162652		Glyma.09g131500	2.09071	1.06717e-59			Glyma.13g334300	-1.1669	0.00153696			Glyma.08g212000	1.26576	0.000399867		Glyma.08g068800	1.85639	0.00019262		Glyma.08g068800	1.34681	0.000189646		Glyma.14g063700	1.10607	5.73774e-05
Glyma.13g175700	1.31056	0.00662981		Glyma.16g178800	1.49497	4.52098e-29		Glyma.09g131500	1.59721	9.02077e-47		Glyma.06g054700	2.00945	1.00027e-11			Glyma.15g040200	-1.1669	0.00153696			Glyma.12g013100	1.46488	1.27596e-07		Glyma.08g069000	1.85639	0.00019262		Glyma.08g069000	1.34681	0.000189646		Glyma.17g077500	1.13827	0.000620101		4 common up-regulated proteins at 6h and 12h in STRs
Glyma.12g013100	1.26756	4.94235e-05		Glyma.09g131500	1.46986	4.52098e-29		Glyma.17g182500	1.58291	0.00451709		Glyma.20g015900	2.00945	1.00027e-11			Glyma.15g040300	-1.1669	0.00153696			Glyma.13g175700	1.23033	3.61627e-06		Glyma.08g212000	1.39822	0.00398261		Glyma.07g200000	1.34832	1.31444e-05		Glyma.11g250500	1.21938	0.00161025		GlymaID	Log2FC	FDR
Glyma.18g204000	1.25386	0.000718158		Glyma.18g204000	1.46367	0.000743953		Glyma.07g200200	1.58101	0.0168685		Glyma.13g176300	1.98824	2.08336e-08			Glyma.11g092100	-1.16337	0.0463864			Glyma.13g176300	16380597367932	0.000753546		Glyma.12g013100	1.0507	3.26726e-06		Glyma.17g077500	1.39062	0.00423172		Glyma.12g013100	1.2941	1.62909e-06		Glyma.07g200000	1.4246	0.00323145
Glyma.07g200200	1.14243	0.0356506		Glyma.07g152900	1.40312	0.00409583		Glyma.08g068700	1.58101	0.0168685		Glyma.07g200500	1.97009	8.66247e-05			Glyma.09g238300	-1.08924	0.0140632			Glyma.13g176500	1.38691	6.02338e-06		Glyma.13g175700	1.74116	2.70147e-05		Glyma.13g175700	1.5072	6.33479e-06		Glyma.02g156800	1.33187	0.00351731		Glyma.07g200300	1.83716	0.00293181
Glyma.19g164900	1.05705	0.00168549		Glyma.16g098700	1.40312	0.00409583		Glyma.08g068800	1.58101	0.0168685		Glyma.03g086200	1.71832	2.54809e-16			Glyma.18g259400	-1.08924	0.0140632			Glyma.17g077500	1.46871	0.00116463		Glyma.13g176300	1.64111	7.08264e-05		Glyma.07g200200	1.60259	1.02227e-07		Glyma.13g176500	1.40562	3.16974e-08		Glyma.07g200500	1.62598	3.73886e-05
Glyma.10g024600	-1.17777	4.70789e-07		Glyma.08g230500	1.3313	0.000609679		Glyma.08g069000	1.58101	0.0168685		Glyma.06g239500	1.681	5.89975e-11			Glyma.03g172500	-1.04983	0.000100011			Glyma.19g011400	1.78558	4.57165e-05		Glyma.13g176500	1.75544	6.32599e-07		Glyma.06g054700	1.61378	1.77653e-07		Glyma.08g212000	1.51132	5.40726e-05		Glyma.07g200700	1.62598	3.73886e-05
Glyma.18g120400	-1.19012	0.0383577		Glyma.06g054700	1.32828	0.00392966		Glyma.18g204000	1.46932	0.001297		Glyma.08g285900	1.61858	3.66072e-12			Glyma.19g173400	-1.04983	0.000100011			Glyma.20g015900	1.62242	6.02338e-06		Glyma.17g077500	1.50564	0.000331454		Glyma.20g015900	1.61378	1.77653e-07		Glyma.18g006700	1.52611	0.00115546
				Glyma.20g015900	1.32828	0.00392966		Glyma.09g109200	1.36268	7.2284e-06		Glyma.06g202200	1.56919	5.72414e-10			Glyma.11g101600	-1.04253	0.000852229							Glyma.19g011400	1.36906	0.0189533		Glyma.07g200700	1.62387	3.08624e-06		Glyma.14g063800	1.55723	0.00130677		2 exclusively up-regulated proteins at 12h in RHs
				Glyma.14g061500	1.30732	0.00782921		Glyma.06g239500	1.31408	7.86517e-05		Glyma.16g088000	1.48735	1.25203e-06			Glyma.12g027500	-1.04253	0.000852229							Glyma.20g015900	1.48988	2.40448e-08		Glyma.04g054400	1.74513	1.04588e-06		Glyma.06g054700	1.58009	3.18884e-07		GlymaID	Log2FC	FDR
				Glyma.19g025400	1.23513	0.000545671		Glyma.02g171100	1.2606	1.3415e-07		Glyma.08g212000	1.47165	4.70714e-05			Glyma.20g191600	-1.03435	0.000161516											Glyma.07g200500	1.79518	6.53372e-08		Glyma.20g015900	1.58009	3.18884e-07		Glyma.10g108900	1.01213	0.0111239
				Glyma.13g061100	1.18832	0.00278081		Glyma.06g202200	1.23763	1.58359e-05		Glyma.05g022200	1.47099	7.47366e-14			Glyma.11g189600	-1.02217	0.00147801											Glyma.19g011400	1.85692	0.00350667		Glyma.13g176300	1.66111	1.45697e-06		Glyma.06g202200	1.04606	0.000786324
				Glyma.11g228000	1.18117	0.037947		Glyma.13g176500	1.19322	0.00214687		Glyma.20g018500	1.46053	5.45888e-11			Glyma.01g103200	1.01555	0.00656149											Glyma.08g212000	1.92585	3.42077e-05		Glyma.09g131500	1.66279	9.08041e-29
				Glyma.08g346700	1.1793	0.00656149		Glyma.20g018500	1.14075	1.88376e-10		Glyma.07g014500	1.45063	2.29466e-16			Glyma.17g233000	1.06828	0.0420908											Glyma.05g149900	2.29468	1.31444e-05		Glyma.16g178800	1.77961	1.62123e-29		11 common regulates proteins at 3h, 6h, 12h and 24h in STRs
				Glyma.03g086200	1.1636	0.000752064		Glyma.13g176300	1.10692	0.0308772		Glyma.20g197100	1.43397	6.84101e-78			Glyma.12g207600	1.07581	0.0415179															Glyma.04g054400	1.80166	1.68352e-07		GlymaID	Log2FC	FDR
				Glyma.05g092300	1.15389	0.00946918		Glyma.09g069000	1.07	0.00448899		Glyma.10g193200	1.42878	1.68328e-77			Glyma.13g293500	1.07581	0.0415179																			Glyma.04g054400	1.55401	6.87592e-06
				Glyma.20g098400	1.14126	0.00450694		Glyma.17g077500	1.05265	0.00104309		Glyma.18g204000	1.4183	0.000153853			Glyma.08g264600	1.09572	0.0012799																			Glyma.06g054700	1.62242	6.02338e-06
				Glyma.16g189500	1.10557	0.0214469		Glyma.03g086200	1.01562	0.00290523		Glyma.19g011400	1.40976	0.00592169			Glyma.16g189500	1.10557	0.0214469																			Glyma.07g200200	1.22781	5.90822e-05
				Glyma.08g285900	1.10346	0.00027427		Glyma.18g096400	1.00869	0.00708683		Glyma.17g182500	1.39731	5.82364e-05			Glyma.20g098400	1.14126	0.00450694																			Glyma.08g068700	1.29652	0.00025304
				Glyma.08g264600	1.09572	0.0012799		Glyma.13g319600	-1.00486	0.00164012		Glyma.13g107500	1.34671	0.00905606			Glyma.05g092300	1.15389	0.00946918																			Glyma.08g068800	1.20922	0.0109888
				Glyma.18g158100	1.09377	0.0293572		Glyma.03g185200	-1.03086	0.0140902		Glyma.18g244500	1.33301	0.000153796			Glyma.11g228000	1.18117	0.037947																			Glyma.08g069000	1.29652	0.00025304
				Glyma.12g207600	1.07581	0.0415179		Glyma.19g185700	-1.03086	0.0140902		Glyma.08g106700	1.32067	3.06933e-05			Glyma.13g061100	1.18832	0.00278081																			Glyma.08g212000	1.26576	0.000399867
				Glyma.13g293500	1.07581	0.0415179		Glyma.19g154100	-1.14886	0.0017274		Glyma.12g013100	1.30994	3.59343e-10			Glyma.19g025400	1.23513	0.000545671																			Glyma.12g013100	1.46488	1.27596e-07
				Glyma.20g018500	1.07033	0.00307038		Glyma.03g144500	-1.3277	0.00638161		Glyma.10g127800	1.30352	2.674e-56			Glyma.14g061500	1.30732	0.00782921																			Glyma.13g176300	16380597367932	0.000753546
				Glyma.17g233000	1.06828	0.0420908		Glyma.19g147300	-1.3277	0.00638161		Glyma.20g079300	1.30066	5.21115e-50			Glyma.08g230500	1.3313	0.000609679																			Glyma.17g077500	1.46871	0.00116463
				Glyma.12g013100	1.06384	0.000343331		Glyma.10g024600	-1.56049	6.51686e-11		Glyma.11g051800	1.29827	0.000131845
				Glyma.06g202200	1.04038	0.00292298		Glyma.02g149100	-1.56405	3.30218e-15		Glyma.08g200100	1.27697	9.80579e-15			3 common upregulated proteims at 3h, 6h and 12h																					1 common up-regulated protein at 12h and 24h in STRs
				Glyma.01g103200	1.01555	0.00656149		Glyma.01g179700	-1.64488	0.00144816		Glyma.10g037100	1.24136	1.19242e-07			GlymaID	Log2FC	FDR																			GlymaID	Log2FC	FDR
				Glyma.11g189600	-1.02217	0.00147801		Glyma.08g299900	-2.10575	0.00121796		Glyma.12g234700	1.22682	0.000340122			Glyma.08g068700	1.39887	0.0404913																			Glyma.16g178800	1.06872	4.2463e-15
				Glyma.20g191600	-1.03435	0.000161516						Glyma.06g289000	1.22435	0.0235069			Glyma.08g069000	1.39887	0.0404913
				Glyma.11g101600	-1.04253	0.000852229						Glyma.09g022900	1.21166	0.0118284			Glyma.13g176500	1.46738	0.00168549																			1 common up-regulates proteins at 3h, 6h and 24h in STRs
				Glyma.12g027500	-1.04253	0.000852229						Glyma.18g190200	1.19809	0.0171248																								GlymaID	Log2FC	FDR
				Glyma.03g172500	-1.04983	0.000100011						Glyma.20g146200	1.19789	1.74441e-05			2 common up-regulated proteins at 6h and 12h in RHs																					Glyma.13g176500	1.40562	3.16974e-08
				Glyma.19g173400	-1.04983	0.000100011						Glyma.20g148200	1.19789	1.74441e-05			GlymaID	Log2FC	FDR
				Glyma.09g238300	-1.08924	0.0140632						Glyma.16g212400	1.19699	0.0044578			Glyma.01g179700	-1.21189	0.0444127																			10 exclusively up-regulated at 24h in STRs
				Glyma.18g259400	-1.08924	0.0140632						Glyma.19g164900	1.19698	0.000329103			Glyma.08g068800	1.09572	0.0012799																			GlymaID	Log2FC	FDR
				Glyma.11g092100	-1.16337	0.0463864						Glyma.08g342000	1.1948	0.000450671																								Glyma.01g103200	1.00575	0.000153
				Glyma.13g333900	-1.1669	0.00153696						Glyma.08g346700	1.17548	2.09839e-08			6 exclusively up-regulated proteins at 12h in RH																					Glyma.08g032900	1.33187	0.0003
				Glyma.13g334300	-1.1669	0.00153696						Glyma.10g172700	1.17389	4.99267e-08			GlymaID	Log2FC	FDR																			Glyma.07g014500	1.07065	1.2e-05
				Glyma.15g040200	-1.1669	0.00153696						Glyma.17g077500	1.17374	1.78225e-07			Glyma.08g299900	-2.10575	0.00121796																			Glyma.06g289000	1.04348	2.3e-05
				Glyma.15g040300	-1.1669	0.00153696						Glyma.02g266900	1.16637	4.45791e-05			Glyma.18g096400	1.00869	0.00708683																			Glyma.14g063700	1.01944	0.00223
				Glyma.13g333800	-1.17272	0.000314021						Glyma.13g123500	1.14484	4.63246e-07			Glyma.09g069000	1.07	0.00448899																			Glyma.11g250500	1.66279	0.0045
				Glyma.10g024600	-1.20372	0.00044753						Glyma.06g260300	1.14095	1.85941e-08			Glyma.02g171100	1.2606	1.3415e-07																			Glyma.02g156800	1.21938	1.45e-05
				Glyma.01g239600	-1.20718	0.0452634						Glyma.07g220200	1.12855	6.0636e-06			Glyma.14g099900	1.60261	0.0162652																			Glyma.18g006700	1.10607	1.234e-05
				Glyma.03g144500	-1.20825	0.00334191						Glyma.18g158100	1.1005	2.09579e-06			Glyma.11g250500	1.64184	0.00484953																			Glyma.14g063800	1.55723	0.000176
				Glyma.19g147300	-1.20825	0.00334191						Glyma.11g195900	1.10016	4.13064e-18																								Glyma.09g131500	1.52611	0.0056
				Glyma.01g179700	-1.21189	0.0444127						Glyma.04g105500	1.09437	0.000444019			8 common up-regulated proteins at 3h, 6h, 12h and 24h in RHs
				Glyma.13g319600	-1.29683	0.0360956						Glyma.03g200600	1.09398	0.00697211			GlymaID	Log2FC	FDR
												Glyma.07g139900	1.08208	6.31437e-06			Glyma.10g024600	-1.56049	6.51686e-11
												Glyma.12g078100	1.07968	3.75369e-17			Glyma.07g200200	1.10692	0.0308772
												Glyma.14g050600	1.07163	3.91387e-08			Glyma.18g204000	1.46932	0.001297
												Glyma.U012100	1.06945	2.07682e-12			Glyma.13g175700	1.58101	0.0168685
												Glyma.01g211200	1.05818	1.45741e-10			Glyma.13g176300	1.67389	0.000615861
												Glyma.07g152900	1.05352	0.00781167			Glyma.04g054400	2.05114	1.61729e-10
												Glyma.16g098700	1.05352	0.00781167			Glyma.06g054700	2.15522	6.51686e-11
												Glyma.07g139700	1.04022	2.06897e-11			Glyma.20g015900	2.15522	6.51686e-11
												Glyma.03g163500	1.03991	1.22909e-11
												Glyma.03g040400	1.02796	0.00807346			8 common up-regulated proteins at 6h, 12h and 24h in RHs
												Glyma.15g128800	1.02726	0.00472207			GlymaID	Log2FC	FDR
												Glyma.18g290600	1.01509	0.00552871			Glyma.13g319600	-1.53006	1.33065e-08
												Glyma.09g109200	1.01246	1.69942e-07			Glyma.03g144500	-1.52538	0.000491131
												Glyma.07g139800	1.01234	1.79589e-09			Glyma.19g147300	-1.46582	1.79892e-06
												Glyma.08g138200	1.01159	0.00164288			Glyma.06g202200	1.46053	5.45888e-11
												Glyma.11g030500	1.01008	3.25187e-09			Glyma.20g018500	1.56919	5.72414e-10
												Glyma.04g123800	1.00412	0.00335256			Glyma.03g086200	1.71832	2.54809e-16
												Glyma.04g048100	-1.00051	0.00777298			Glyma.09g131500	2.09071	1.06717e-59
												Glyma.06g049400	-1.00051	0.00777298			Glyma.16g178800	2.17729	1.12424e-60
												Glyma.15g136000	-1.00569	1.04961e-06
												Glyma.14g095700	-1.00649	0.00701229			10 common up-regulated proteins at 12h and 24h in RHs
												Glyma.01g239600	-1.00901	0.000869508			GlymaID	Log2FC	FDR
												Glyma.10g209200	-1.00975	0.0053775			Glyma.02g149100	-2.76007	9.33972e-23
												Glyma.14g090000	-1.0123	0.0020627			Glyma.03g185200	-1.04201	0.00455783
												Glyma.10g069500	-1.01458	0.0071335			Glyma.05g149900	2.37423	6.79178e-07
												Glyma.16g076700	-1.01607	0.000531513			Glyma.06g239500	1.681	5.89975e-11
												Glyma.16g109700	-1.01607	0.000531513			Glyma.08g106700	1.32067	3.06933e-05
												Glyma.09g264900	-1.01995	1.40774e-05			Glyma.09g109200	1.01246	1.69942e-07
												Glyma.10g054500	-1.02493	3.50531e-09			Glyma.17g077500	1.17374	1.78225e-07
												Glyma.13g141600	-1.02493	3.50531e-09			Glyma.17g182500	1.39731	5.82364e-05
												Glyma.15g052000	-1.02526	6.42759e-08			Glyma.19g154100	-3.30676	1.3863e-05
												Glyma.03g039800	-1.02648	2.24094e-10			Glyma.19g185700	-1.04201	0.00455783
												Glyma.14g211500	-1.02745	4.81125e-05
												Glyma.02g270800	-1.02923	0.00550905			1 common up-regulated protein at 3h and 24h in RHs
												Glyma.06g035300	-1.03346	0.0114998			GlymaID	Log2FC	FDR
												Glyma.03g185200	-1.04201	0.00455783			Glyma.19g164900	1.19698	0.000329103
												Glyma.19g185700	-1.04201	0.00455783
												Glyma.20g007900	-1.05527	0.000409121			2 common up-regulated proteins at 3h, 6h and 24h in RHs
												Glyma.15g190500	-1.06292	7.21357e-18			GlymaID	Log2FC	FDR
												Glyma.13g296900	-1.08544	2.30668e-05			Glyma.12g013100	1.30994	3.59343e-10
												Glyma.03g184000	-1.09429	2.03129e-08			Glyma.07g200300	2.19911	3.66138e-07
												Glyma.14g012800	-1.09538	0.0351549
												Glyma.01g146000	-1.1019	0.000103454			6 common up-regulated proteins at 6h and 24h in RHs
												Glyma.09g193500	-1.1019	0.000103454			GlymaID	Log2FC	FDR
												Glyma.01g010400	-1.11139	1.87299e-06			Glyma.01g239600	-1.00901	0.000869508
												Glyma.08g162700	-1.11346	6.03424e-10			Glyma.07g152900	1.05352	0.00781167
												Glyma.15g244600	-1.11606	5.91293e-06			Glyma.08g285900	1.61858	3.66072e-12
												Glyma.16g074800	-1.12663	0.00662015			Glyma.08g346700	1.17548	2.09839e-08
												Glyma.01g149300	-1.13589	1.15569e-18			Glyma.16g098700	1.05352	0.00781167
												Glyma.09g213100	-1.16595	8.39037e-24			Glyma.18g158100	1.1005	2.09579e-06
												Glyma.09g185600	-1.22635	1.39009e-05
												Glyma.12g028300	-1.22694	7.99313e-25			100 exclusively up-regulated proteins at 24h in RHs
												Glyma.07g090300	-1.25275	9.52622e-07			GlymaID	Log2FC	FDR
												Glyma.13g101400	-1.26582	0.0053775			Glyma.01g010400	-1.11139	1.87299e-06
												Glyma.09g179400	-1.27405	0.0295221			Glyma.01g146000	-1.1019	0.000103454
												Glyma.04g076500	-1.29426	0.000246474			Glyma.01g149300	-1.13589	1.15569e-18
												Glyma.06g077700	-1.29426	0.000246474			Glyma.01g211200	1.05818	1.45741e-10
												Glyma.13g184900	-1.30713	0.00421707			Glyma.02g156800	2.3368	5.36258e-11
												Glyma.13g190300	-1.30713	0.00421707			Glyma.02g260600	-1.31405	0.000139904
												Glyma.13g194100	-1.30713	0.00421707			Glyma.02g266900	1.16637	4.45791e-05
												Glyma.13g195600	-1.30713	0.00421707			Glyma.02g270800	-1.02923	0.00550905
												Glyma.13g070300	-1.31328	7.02904e-06			Glyma.03g039800	-1.02648	2.24094e-10
												Glyma.19g012700	-1.31328	7.02904e-06			Glyma.03g040400	1.02796	0.00807346
												Glyma.02g260600	-1.31405	0.000139904			Glyma.03g163500	1.03991	1.22909e-11
												Glyma.11g103500	-1.32519	2.30738e-26			Glyma.03g184000	-1.09429	2.03129e-08
												Glyma.18g103400	-1.3404	8.86836e-16			Glyma.03g200600	1.09398	0.00697211
												Glyma.09g210700	-1.34509	9.62543e-05			Glyma.04g048100	-1.00051	0.00777298
												Glyma.19g147400	-1.45246	2.17717e-08			Glyma.04g076500	-1.29426	0.000246474
												Glyma.19g147300	-1.46582	1.79892e-06			Glyma.04g105500	1.09437	0.000444019
												Glyma.18g103600	-1.49205	0.000384154			Glyma.04g123800	1.00412	0.00335256
												Glyma.13g319600	-1.52538	0.000491131			Glyma.05g022200	1.47099	7.47366e-14
												Glyma.03g144500	-1.53006	1.33065e-08			Glyma.06g035300	-1.03346	0.0114998
												Glyma.13g233600	-1.56623	7.28941e-08			Glyma.06g049400	-1.00051	0.00777298
												Glyma.15g079500	-1.56623	7.28941e-08			Glyma.06g077700	-1.29426	0.000246474
												Glyma.10g241900	-2.59767	0.00759943			Glyma.06g260300	1.14095	1.85941e-08
												Glyma.20g152200	-2.59767	0.00759943			Glyma.06g289000	1.22435	0.0235069
												Glyma.10g024600	-2.66147	1.93715e-14			Glyma.07g014500	1.45063	2.29466e-16
												Glyma.02g149100	-2.76007	9.33972e-23			Glyma.07g090300	-1.25275	9.52622e-07
												Glyma.19g154100	-3.30676	1.3863e-05			Glyma.07g139700	1.04022	2.06897e-11
																	Glyma.07g139800	1.01234	1.79589e-09
																	Glyma.07g139900	1.08208	6.31437e-06
																	Glyma.07g200500	1.97009	8.66247e-05
																	Glyma.07g220200	1.12855	6.0636e-06
																	Glyma.08g138200	1.01159	0.00164288
																	Glyma.08g162700	-1.11346	6.03424e-10
																	Glyma.08g200100	1.27697	9.80579e-15
																	Glyma.08g212000	1.47165	4.70714e-05
																	Glyma.08g342000	1.1948	0.000450671
																	Glyma.09g022900	1.21166	0.0118284
																	Glyma.09g179400	-1.27405	0.0295221
																	Glyma.09g185600	-1.22635	1.39009e-05
																	Glyma.09g193500	-1.1019	0.000103454
																	Glyma.09g210700	-1.34509	9.62543e-05
																	Glyma.09g213100	-1.16595	8.39037e-24
																	Glyma.09g264900	-1.01995	1.40774e-05
																	Glyma.10g037100	1.24136	1.19242e-07
																	Glyma.10g054500	-1.02493	3.50531e-09
																	Glyma.10g069500	-1.01458	0.0071335
																	Glyma.10g108900	2.3886	1.654e-05
																	Glyma.10g127800	1.30352	2.674e-56
																	Glyma.10g172700	1.17389	4.99267e-08
																	Glyma.10g193200	1.42878	1.68328e-77
																	Glyma.10g209200	-1.00975	0.0053775
																	Glyma.10g241900	-2.59767	0.00759943
																	Glyma.11g030500	1.01008	3.25187e-09
																	Glyma.11g051800	1.29827	0.000131845
																	Glyma.11g103500	-1.32519	2.30738e-26
																	Glyma.11g195900	1.10016	4.13064e-18
																	Glyma.12g028300	-1.22694	7.99313e-25
																	Glyma.12g078100	1.07968	3.75369e-17
																	Glyma.12g234700	1.22682	0.000340122
																	Glyma.13g070300	-1.31328	7.02904e-06
																	Glyma.13g101400	-1.26582	0.0053775
																	Glyma.13g107500	1.34671	0.00905606
																	Glyma.13g123500	1.14484	4.63246e-07
																	Glyma.13g141600	-1.02493	3.50531e-09
																	Glyma.13g184900	-1.30713	0.00421707
																	Glyma.13g190300	-1.30713	0.00421707
																	Glyma.13g194100	-1.30713	0.00421707
																	Glyma.13g195600	-1.30713	0.00421707
																	Glyma.13g233600	-1.56623	7.28941e-08
																	Glyma.13g296900	-1.08544	2.30668e-05
																	Glyma.14g012800	-1.09538	0.0351549
																	Glyma.14g050600	1.07163	3.91387e-08
																	Glyma.14g090000	-1.0123	0.0020627
																	Glyma.14g095700	-1.00649	0.00701229
																	Glyma.14g211500	-1.02745	4.81125e-05
																	Glyma.15g052000	-1.02526	6.42759e-08
																	Glyma.15g079500	-1.56623	7.28941e-08
																	Glyma.15g128800	1.02726	0.00472207
																	Glyma.15g136000	-1.00569	1.04961e-06
																	Glyma.15g190500	-1.06292	7.21357e-18
																	Glyma.15g244600	-1.11606	5.91293e-06
																	Glyma.16g074800	-1.12663	0.00662015
																	Glyma.16g076700	-1.01607	0.000531513
																	Glyma.16g088000	1.48735	1.25203e-06
																	Glyma.16g109700	-1.01607	0.000531513
																	Glyma.16g212400	1.19699	0.0044578
																	Glyma.18g103400	-1.3404	8.86836e-16
																	Glyma.18g103600	-1.49205	0.000384154
																	Glyma.18g190200	1.19809	0.0171248
																	Glyma.18g244500	1.33301	0.000153796
																	Glyma.18g290600	1.01509	0.00552871
																	Glyma.19g011400	1.40976	0.00592169
																	Glyma.19g012700	-1.31328	7.02904e-06
																	Glyma.19g147400	-1.45246	2.17717e-08
																	Glyma.20g007900	-1.05527	0.000409121
																	Glyma.20g079300	1.30066	5.21115e-50
																	Glyma.20g146200	1.19789	1.74441e-05
																	Glyma.20g148200	1.19789	1.74441e-05
																	Glyma.20g152200	-2.59767	0.00759943
																	Glyma.20g197100	1.43397	6.84101e-78
																	Glyma.U012100	1.06945	2.07682e-12
