# Supplementary material for: Soybean Roots Grown under Heat Stress Show Global Changes in Their Transcriptional and Proteomic Profiles
Source: Front Plant Sci. 2016 Apr 25;7:517. doi: 10.3389/fpls.2016.00517 (PMC4843095; doi:10.3389/fpls.2016.00517)
Supplement: Table S4 — Gene identification for each protein bellowing to the different overlapping and non-overlapping categories between RHs and STRs. [file Table4.XLSX]

## Sheet: Differentially Regulated Prot
Total Up-regulated Proteins in RHs (150)				Total Up-Regulated Proteins in STR (79)				27 common up-regulated proteins in between RH and STR				123 unique up-regulated proteins in RH				52 unique up-regulated proteins in STR				Total down-regulated proteins in RH (94)				Total down-regulated proteins in STR (34)				3 common proteins in "RH_Total" and "STR_Total":				91 Unique down-regulated proteins in RH				31 unique down-regulated proteins in STR
GlymaID	Log2FC	FDR		GlymaID	Log2FC	FDR		GlymaID	Log2FC	FDR		GlymaID	Log2FC	FDR		GlymaID	Log2FC	FDR		GlymaID	Log2FC	FDR		GlymaID	Log2FC	FDR		GlymaID	Log2FC	FDR		GlymaID	Log2FC	FDR		GlymaID	Log2FC	FDR
Glyma.01g103200	1.01555	0.00656149		Glyma.04g054400	1.55401	6.87592e-06		Glyma.01g103200	1.01555	0.00656149		Glyma.01g211200	1.05818	1.45741e-10		Glyma.04g054400	1.4244	1.46277e-07		Glyma.01g010400	-1.11139	1.87299e-06		Glyma.01g179700	-1.54341	0.0121568		Glyma.01g179700	-1.64488	0.00144816		Glyma.01g010400	-1.11139	1.87299e-06		Glyma.02g028400	-1.26077	0.0236212
Glyma.01g211200	1.05818	1.45741e-10		Glyma.05g022200	1.28983	9.72843e-06		Glyma.02g156800	2.3368	5.36258e-11		Glyma.02g171100	1.2606	1.3415e-07		Glyma.04g054400	1.74513	1.04588e-06		Glyma.01g146000	-1.1019	0.000103454		Glyma.02g028400	-1.26077	0.0236212		Glyma.11g101600	-1.04253	0.000852229		Glyma.01g146000	-1.1019	0.000103454		Glyma.02g068900	-1.27987	0.000403902
Glyma.02g156800	2.3368	5.36258e-11		Glyma.05g149900	1.59359	0.00458269		Glyma.04g054400	1.6196	0.00564712		Glyma.02g266900	1.16637	4.45791e-05		Glyma.04g054400	1.80166	1.68352e-07		Glyma.01g149300	-1.13589	1.15569e-18		Glyma.02g068900	-1.27987	0.000403902		Glyma.12g027500	-1.04253	0.000852229		Glyma.01g149300	-1.13589	1.15569e-18		Glyma.02g068900	-1.16877	2.45533e-09
Glyma.02g171100	1.2606	1.3415e-07		Glyma.06g054700	1.62242	6.02338e-06		Glyma.05g022200	1.47099	7.47366e-14		Glyma.03g040400	1.02796	0.00807346		Glyma.05g022200	1.22767	8.08914e-07		Glyma.01g179700	-1.21189	0.0444127		Glyma.02g068900	-1.16877	2.45533e-09						Glyma.01g179700	-1.21189	0.0444127		Glyma.03g216100	-1.04138	0.0018132
Glyma.02g266900	1.16637	4.45791e-05		Glyma.07g200200	1.22781	5.90822e-05		Glyma.05g149900	2.37423	6.79178e-07		Glyma.03g086200	1.1636	0.000752064		Glyma.05g149900	2.29468	1.31444e-05		Glyma.01g179700	-1.64488	0.00144816		Glyma.03g216100	-1.04138	0.0018132						Glyma.01g239600	-1.20718	0.0452634		Glyma.03g234900	-1.15229	0.0210856
Glyma.03g040400	1.02796	0.00807346		Glyma.08g068700	1.29652	0.00025304		Glyma.06g054700	1.96441	7.86825e-05		Glyma.03g086200	1.01562	0.00290523		Glyma.06g054700	1.48988	2.40448e-08		Glyma.01g239600	-1.20718	0.0452634		Glyma.03g234900	-1.15229	0.0210856						Glyma.01g239600	-1.00901	0.000869508		Glyma.04g028600	-1.07167	0.015733
Glyma.03g086200	1.1636	0.000752064		Glyma.08g068800	1.20922	0.0109888		Glyma.06g202200	1.04038	0.00292298		Glyma.03g086200	1.71832	2.54809e-16		Glyma.06g054700	1.61378	1.77653e-07		Glyma.01g239600	-1.00901	0.000869508		Glyma.04g028600	-1.07167	0.015733						Glyma.02g149100	-1.56405	3.30218e-15		Glyma.06g012600	-1.9071	0.01788
Glyma.03g086200	1.01562	0.00290523		Glyma.08g069000	1.29652	0.00025304		Glyma.06g289000	1.22435	0.0235069		Glyma.03g163500	1.03991	1.22909e-11		Glyma.06g054700	1.58009	3.18884e-07		Glyma.02g149100	-1.56405	3.30218e-15		Glyma.06g012600	-1.9071	0.01788						Glyma.02g149100	-2.76007	9.33972e-23		Glyma.07g159600	-1.09087	7.23669e-08
Glyma.03g086200	1.71832	2.54809e-16		Glyma.08g212000	1.26576	0.000399867		Glyma.07g014500	1.45063	2.29466e-16		Glyma.03g200600	1.09398	0.00697211		Glyma.07g200000	1.34832	1.31444e-05		Glyma.02g149100	-2.76007	9.33972e-23		Glyma.07g159600	-1.09087	7.23669e-08						Glyma.02g260600	-1.31405	0.000139904		Glyma.11g062600	-1.54341	0.0121568
Glyma.03g163500	1.03991	1.22909e-11		Glyma.12g013100	1.46488	1.27596e-07		Glyma.07g200200	2.19911	3.66138e-07		Glyma.04g054400	1.60759	0.000214186		Glyma.07g200200	1.22781	5.90822e-05		Glyma.02g260600	-1.31405	0.000139904		Glyma.11g062600	-1.54341	0.0121568						Glyma.02g270800	-1.02923	0.00550905		Glyma.11g106800	-1.23693	2.04413e-10
Glyma.03g200600	1.09398	0.00697211		Glyma.13g175700	1.23033	3.61627e-06		Glyma.07g200300	1.39887	0.0404913		Glyma.04g054400	2.05114	1.61729e-10		Glyma.07g200200	1.77872	1.29579e-08		Glyma.02g270800	-1.02923	0.00550905		Glyma.11g101600	-1.01356	1.98551e-06						Glyma.03g039800	-1.02648	2.24094e-10		Glyma.12g009300	-1.01327	0.000339169
Glyma.04g054400	1.6196	0.00564712		Glyma.13g176300	16380597367932	0.000753546		Glyma.07g200500	1.97009	8.66247e-05		Glyma.04g054400	2.23779	3.85678e-10		Glyma.07g200200	1.60259	1.02227e-07		Glyma.03g039800	-1.02648	2.24094e-10		Glyma.11g106800	-1.23693	2.04413e-10						Glyma.03g144500	-1.20825	0.00334191		Glyma.12g031800	-1.37523	9.20658e-12
Glyma.04g054400	1.60759	0.000214186		Glyma.13g176500	1.38691	6.02338e-06		Glyma.08g068700	1.39887	0.0404913		Glyma.04g105500	1.09437	0.000444019		Glyma.07g200200	1.09889	0.0021313		Glyma.03g144500	-1.20825	0.00334191		Glyma.12g009300	-1.01327	0.000339169						Glyma.03g144500	-1.3277	0.00638161		Glyma.13g048100	-1.19668	0.000493571
Glyma.04g054400	2.05114	1.61729e-10		Glyma.17g077500	1.46871	0.00116463		Glyma.08g068800	2.8254	0.0169616		Glyma.04g123800	1.00412	0.00335256		Glyma.07g200300	1.267	0.000124854		Glyma.03g144500	-1.3277	0.00638161		Glyma.12g027500	-1.13573	0.000579598						Glyma.03g144500	-1.53006	1.33065e-08		Glyma.13g048200	-1.19668	0.000493571
Glyma.04g054400	2.23779	3.85678e-10		Glyma.19g011400	1.78558	4.57165e-05		Glyma.08g069000	1.39887	0.0404913		Glyma.05g092300	1.15389	0.00946918		Glyma.07g200500	1.79518	6.53372e-08		Glyma.03g144500	-1.53006	1.33065e-08		Glyma.12g031800	-1.37523	9.20658e-12						Glyma.03g172500	-1.04983	0.000100011		Glyma.14g216300	-1.11058	9.71106e-06
Glyma.04g105500	1.09437	0.000444019		Glyma.20g015900	1.62242	6.02338e-06		Glyma.08g212000	1.47165	4.70714e-05		Glyma.05g149900	2.37423	6.79178e-07		Glyma.07g200700	1.62598	3.73886e-05		Glyma.03g172500	-1.04983	0.000100011		Glyma.13g048100	-1.19668	0.000493571						Glyma.03g184000	-1.09429	2.03129e-08		Glyma.14g216300	-1.06465	0.000749989
Glyma.04g123800	1.00412	0.00335256		Glyma.04g054400	1.4244	1.46277e-07		Glyma.09g131500	1.59721	9.02077e-47		Glyma.06g054700	1.32828	0.00392966		Glyma.07g200700	1.62387	3.08624e-06		Glyma.03g184000	-1.09429	2.03129e-08		Glyma.13g048200	-1.19668	0.000493571						Glyma.03g185200	-1.03086	0.0140902		Glyma.16g045000	-1.24601	1.22925e-06
Glyma.05g022200	1.47099	7.47366e-14		Glyma.06g054700	1.48988	2.40448e-08		Glyma.10g108900	2.3886	1.654e-05		Glyma.06g054700	2.15522	6.51686e-11		Glyma.08g032900	1.01944	3.75194e-10		Glyma.03g185200	-1.03086	0.0140902		Glyma.14g216300	-1.11058	9.71106e-06						Glyma.03g185200	-1.04201	0.00455783		Glyma.16g045000	-1.20784	2.15785e-14
Glyma.05g092300	1.15389	0.00946918		Glyma.07g200000	1.4246	0.00323145		Glyma.11g250500	1.64184	0.00484953		Glyma.06g054700	2.00945	1.00027e-11		Glyma.08g068700	1.85639	0.00019262		Glyma.03g185200	-1.04201	0.00455783		Glyma.14g216300	-1.06465	0.000749989						Glyma.04g048100	-1.00051	0.00777298		Glyma.16g045100	-1.35485	6.86833e-09
Glyma.05g149900	2.29934	1.41631e-06		Glyma.07g200200	1.77872	1.29579e-08		Glyma.12g013100	1.26756	4.94235e-05		Glyma.06g157800	1.39887	0.0404913		Glyma.08g068700	1.34681	0.000189646		Glyma.04g048100	-1.00051	0.00777298		Glyma.16g045000	-1.24601	1.22925e-06						Glyma.04g076500	-1.29426	0.000246474		Glyma.16g045100	-1.71072	1.12102e-19
Glyma.05g149900	2.37423	6.79178e-07		Glyma.07g200300	1.83716	0.00293181		Glyma.13g175700	1.31056	0.00662981		Glyma.06g202200	1.23763	1.58359e-05		Glyma.08g068700	1.09889	0.0021313		Glyma.04g076500	-1.29426	0.000246474		Glyma.16g045000	-1.20784	2.15785e-14						Glyma.06g035300	-1.03346	0.0114998		Glyma.16g150300	-1.10107	0.00655888
Glyma.06g054700	1.96441	7.86825e-05		Glyma.07g200500	1.62598	3.73886e-05		Glyma.13g176300	1.39887	0.0404913		Glyma.06g202200	1.56919	5.72414e-10		Glyma.08g068800	1.85639	0.00019262		Glyma.06g035300	-1.03346	0.0114998		Glyma.16g045100	-1.35485	6.86833e-09						Glyma.06g049400	-1.00051	0.00777298		Glyma.16g150300	-1.04618	1.29019e-07
Glyma.06g054700	1.32828	0.00392966		Glyma.07g200700	1.62598	3.73886e-05		Glyma.13g176500	1.46738	0.00168549		Glyma.06g239500	1.681	5.89975e-11		Glyma.08g068800	1.34681	0.000189646		Glyma.06g049400	-1.00051	0.00777298		Glyma.16g045100	-1.71072	1.12102e-19						Glyma.06g077700	-1.29426	0.000246474		Glyma.17g254900	-1.45639	0.00162166
Glyma.06g054700	2.15522	6.51686e-11		Glyma.08g068700	1.85639	0.00019262		Glyma.16g178800	1.49497	4.52098e-29		Glyma.06g260300	1.14095	1.85941e-08		Glyma.08g068800	1.09889	0.0021313		Glyma.06g077700	-1.29426	0.000246474		Glyma.16g150300	-1.10107	0.00655888						Glyma.07g090300	-1.25275	9.52622e-07		Glyma.17g254900	-1.55978	0.000786591
Glyma.06g054700	2.00945	1.00027e-11		Glyma.08g068800	1.85639	0.00019262		Glyma.17g077500	1.05265	0.00104309		Glyma.07g139700	1.04022	2.06897e-11		Glyma.08g069000	1.29652	0.00025304		Glyma.07g090300	-1.25275	9.52622e-07		Glyma.16g150300	-1.04618	1.29019e-07						Glyma.08g162700	-1.11346	6.03424e-10		Glyma.19g018600	-1.00779	0.000386859
Glyma.06g157800	1.39887	0.0404913		Glyma.08g069000	1.85639	0.00019262		Glyma.19g011400	1.40976	0.00592169		Glyma.07g139800	1.01234	1.79589e-09		Glyma.08g069000	1.85639	0.00019262		Glyma.08g162700	-1.11346	6.03424e-10		Glyma.17g254900	-1.45639	0.00162166						Glyma.08g299900	-2.10575	0.00121796		Glyma.19g106600	-1.26167	5.60513e-06
Glyma.06g202200	1.04038	0.00292298		Glyma.08g212000	1.39822	0.00398261		Glyma.20g015900	1.96441	7.86825e-05		Glyma.07g139900	1.08208	6.31437e-06		Glyma.08g069000	1.34681	0.000189646		Glyma.08g299900	-2.10575	0.00121796		Glyma.17g254900	-1.55978	0.000786591						Glyma.09g179400	-1.27405	0.0295221		Glyma.19g106600	-1.49922	3.95191e-19
Glyma.06g202200	1.23763	1.58359e-05		Glyma.12g013100	1.0507	3.26726e-06						Glyma.07g152900	1.40312	0.00409583		Glyma.08g069000	1.09889	0.0021313		Glyma.09g179400	-1.27405	0.0295221		Glyma.19g018600	-1.00779	0.000386859						Glyma.09g185600	-1.22635	1.39009e-05		Glyma.19g106700	-1.2178	9.11698e-08
Glyma.06g202200	1.56919	5.72414e-10		Glyma.13g175700	1.74116	2.70147e-05						Glyma.07g200200	1.14243	0.0356506		Glyma.08g212000	1.39822	0.00398261		Glyma.09g185600	-1.22635	1.39009e-05		Glyma.19g106600	-1.26167	5.60513e-06						Glyma.09g193500	-1.1019	0.000103454		Glyma.19g106700	-1.29627	1.12678e-15
Glyma.06g239500	1.31408	7.86517e-05		Glyma.13g176300	1.64111	7.08264e-05						Glyma.07g200200	2.52654	0.00130272		Glyma.08g212000	1.92585	3.42077e-05		Glyma.09g193500	-1.1019	0.000103454		Glyma.19g106600	-1.49922	3.95191e-19						Glyma.09g210700	-1.34509	9.62543e-05		Glyma.19g212700	-1.04138	0.0018132
Glyma.06g239500	1.681	5.89975e-11		Glyma.13g176500	1.75544	6.32599e-07						Glyma.07g200200	1.58101	0.0168685		Glyma.08g212000	1.51132	5.40726e-05		Glyma.09g210700	-1.34509	9.62543e-05		Glyma.19g106700	-1.2178	9.11698e-08						Glyma.09g213100	-1.16595	8.39037e-24		Glyma.20g189600	-1.31918	0.0273489
Glyma.06g260300	1.14095	1.85941e-08		Glyma.17g077500	1.50564	0.000331454						Glyma.07g200200	2.19911	3.66138e-07		Glyma.12g013100	1.0507	3.26726e-06		Glyma.09g213100	-1.16595	8.39037e-24		Glyma.19g106700	-1.29627	1.12678e-15						Glyma.09g238300	-1.08924	0.0140632
Glyma.06g289000	1.22435	0.0235069		Glyma.19g011400	1.36906	0.0189533						Glyma.07g200300	2.77033	0.0102272		Glyma.12g013100	1.07727	7.12759e-07		Glyma.09g238300	-1.08924	0.0140632		Glyma.19g212700	-1.04138	0.0018132						Glyma.09g264900	-1.01995	1.40774e-05
Glyma.07g014500	1.45063	2.29466e-16		Glyma.20g015900	1.48988	2.40448e-08						Glyma.07g200300	2.19911	3.66138e-07		Glyma.12g013100	1.2941	1.62909e-06		Glyma.09g264900	-1.01995	1.40774e-05		Glyma.20g189600	-1.31918	0.0273489						Glyma.10g024600	-1.17777	4.70789e-07
Glyma.07g139700	1.04022	2.06897e-11		Glyma.10g108900	1.01213	0.0311239						Glyma.07g200500	1.97009	8.66247e-05		Glyma.13g175700	1.74116	2.70147e-05		Glyma.10g024600	-1.17777	4.70789e-07										Glyma.10g024600	-1.20372	0.00044753
Glyma.07g139800	1.01234	1.79589e-09		Glyma.06g202200	1.04606	0.000786324						Glyma.07g220200	1.12855	6.0636e-06		Glyma.13g175700	1.5072	6.33479e-06		Glyma.10g024600	-1.20372	0.00044753										Glyma.10g024600	-1.56049	6.51686e-11
Glyma.07g139900	1.08208	6.31437e-06		Glyma.16g178800	1.06872	4.2463e-15						Glyma.08g068700	2.8254	0.0169616		Glyma.13g175700	1.74116	2.70147e-05		Glyma.10g024600	-1.56049	6.51686e-11										Glyma.10g024600	-2.66147	1.93715e-14
Glyma.07g152900	1.40312	0.00409583		Glyma.12g013100	1.07727	7.12759e-07						Glyma.08g068700	1.58101	0.0168685		Glyma.13g175700	1.5072	6.33479e-06		Glyma.10g024600	-2.66147	1.93715e-14										Glyma.10g054500	-1.02493	3.50531e-09
Glyma.07g152900	1.05352	0.00781167		Glyma.13g176300	1.22582	0.00215683						Glyma.08g068800	1.58101	0.0168685		Glyma.13g176300	1.64111	7.08264e-05		Glyma.10g054500	-1.02493	3.50531e-09										Glyma.10g069500	-1.01458	0.0071335
Glyma.07g200200	1.14243	0.0356506		Glyma.05g022200	1.22767	8.08914e-07						Glyma.08g069000	2.8254	0.0169616		Glyma.13g176300	1.66111	1.45697e-06		Glyma.10g069500	-1.01458	0.0071335										Glyma.10g209200	-1.00975	0.0053775
Glyma.07g200200	2.52654	0.00130272		Glyma.07g200300	1.267	0.000124854						Glyma.08g069000	1.58101	0.0168685		Glyma.13g176500	1.40562	3.16974e-08		Glyma.10g209200	-1.00975	0.0053775										Glyma.10g241900	-2.59767	0.00759943
Glyma.07g200200	1.58101	0.0168685		Glyma.08g068700	1.34681	0.000189646						Glyma.08g106700	2.32646	0.0101345		Glyma.14g063700	1.10607	5.73774e-05		Glyma.10g241900	-2.59767	0.00759943										Glyma.11g092100	-1.16337	0.0463864
Glyma.07g200200	2.19911	3.66138e-07		Glyma.08g068800	1.34681	0.000189646						Glyma.08g106700	1.32067	3.06933e-05		Glyma.14g063800	1.55723	0.00130677		Glyma.11g092100	-1.16337	0.0463864										Glyma.11g103500	-1.32519	2.30738e-26
Glyma.07g200300	1.39887	0.0404913		Glyma.08g069000	1.34681	0.000189646						Glyma.08g138200	1.01159	0.00164288		Glyma.16g178800	1.06872	4.2463e-15		Glyma.11g101600	-1.04253	0.000852229										Glyma.11g189600	-1.02217	0.00147801
Glyma.07g200300	2.77033	0.0102272		Glyma.07g200000	1.34832	1.31444e-05						Glyma.08g200100	1.27697	9.80579e-15		Glyma.17g077500	1.46871	0.00116463		Glyma.11g103500	-1.32519	2.30738e-26										Glyma.12g028300	-1.22694	7.99313e-25
Glyma.07g200300	2.19911	3.66138e-07		Glyma.17g077500	1.39062	0.00423172						Glyma.08g230500	1.3313	0.000609679		Glyma.17g077500	1.13827	0.000620101		Glyma.11g189600	-1.02217	0.00147801										Glyma.13g070300	-1.31328	7.02904e-06
Glyma.07g200500	1.97009	8.66247e-05		Glyma.13g175700	1.5072	6.33479e-06						Glyma.08g264600	1.09572	0.0012799		Glyma.18g006700	1.52611	0.00115546		Glyma.12g027500	-1.04253	0.000852229										Glyma.13g101400	-1.26582	0.0053775
Glyma.07g220200	1.12855	6.0636e-06		Glyma.07g200200	1.60259	1.02227e-07						Glyma.08g285900	1.10346	0.00027427		Glyma.19g011400	1.36906	0.0189533		Glyma.12g028300	-1.22694	7.99313e-25										Glyma.13g141600	-1.02493	3.50531e-09
Glyma.08g068700	1.39887	0.0404913		Glyma.06g054700	1.61378	1.77653e-07						Glyma.08g285900	1.61858	3.66072e-12		Glyma.19g011400	1.85692	0.00350667		Glyma.13g070300	-1.31328	7.02904e-06										Glyma.13g184900	-1.30713	0.00421707
Glyma.08g068700	2.8254	0.0169616		Glyma.20g015900	1.61378	1.77653e-07						Glyma.08g342000	1.1948	0.000450671		Glyma.20g015900	1.48988	2.40448e-08		Glyma.13g101400	-1.26582	0.0053775										Glyma.13g190300	-1.30713	0.00421707
Glyma.08g068700	1.58101	0.0168685		Glyma.07g200700	1.62387	3.08624e-06						Glyma.08g346700	1.1793	0.00656149		Glyma.20g015900	1.61378	1.77653e-07		Glyma.13g141600	-1.02493	3.50531e-09										Glyma.13g194100	-1.30713	0.00421707
Glyma.08g068800	2.8254	0.0169616		Glyma.04g054400	1.74513	1.04588e-06						Glyma.08g346700	1.17548	2.09839e-08		Glyma.20g015900	1.58009	3.18884e-07		Glyma.13g184900	-1.30713	0.00421707										Glyma.13g195600	-1.30713	0.00421707
Glyma.08g068800	1.58101	0.0168685		Glyma.07g200500	1.79518	6.53372e-08						Glyma.09g022900	1.21166	0.0118284						Glyma.13g190300	-1.30713	0.00421707										Glyma.13g233600	-1.56623	7.28941e-08
Glyma.08g069000	1.39887	0.0404913		Glyma.19g011400	1.85692	0.00350667						Glyma.09g069000	1.07	0.00448899						Glyma.13g194100	-1.30713	0.00421707										Glyma.13g296900	-1.08544	2.30668e-05
Glyma.08g069000	2.8254	0.0169616		Glyma.08g212000	1.92585	3.42077e-05						Glyma.09g109200	1.36268	7.2284e-06						Glyma.13g195600	-1.30713	0.00421707										Glyma.13g319600	-1.29683	0.0360956
Glyma.08g069000	1.58101	0.0168685		Glyma.05g149900	2.29468	1.31444e-05						Glyma.09g109200	1.01246	1.69942e-07						Glyma.13g233600	-1.56623	7.28941e-08										Glyma.13g319600	-1.00486	0.00164012
Glyma.08g106700	2.32646	0.0101345		Glyma.01g103200	1.00575	2.04941e-05						Glyma.09g131500	1.46986	4.52098e-29						Glyma.13g296900	-1.08544	2.30668e-05										Glyma.13g319600	-1.52538	0.000491131
Glyma.08g106700	1.32067	3.06933e-05		Glyma.08g032900	1.01944	3.75194e-10						Glyma.09g131500	2.09071	1.06717e-59						Glyma.13g319600	-1.29683	0.0360956										Glyma.13g333800	-1.17272	0.000314021
Glyma.08g138200	1.01159	0.00164288		Glyma.07g014500	1.04348	6.04106e-25						Glyma.10g037100	1.24136	1.19242e-07						Glyma.13g319600	-1.00486	0.00164012										Glyma.13g333900	-1.1669	0.00153696
Glyma.08g200100	1.27697	9.80579e-15		Glyma.06g289000	1.07065	0.000180441						Glyma.10g127800	1.30352	2.674e-56						Glyma.13g319600	-1.52538	0.000491131										Glyma.13g334300	-1.1669	0.00153696
Glyma.08g212000	1.47165	4.70714e-05		Glyma.07g200200	1.09889	0.0021313						Glyma.10g172700	1.17389	4.99267e-08						Glyma.13g333800	-1.17272	0.000314021										Glyma.14g012800	-1.09538	0.0351549
Glyma.08g230500	1.3313	0.000609679		Glyma.08g068700	1.09889	0.0021313						Glyma.10g193200	1.42878	1.68328e-77						Glyma.13g333900	-1.1669	0.00153696										Glyma.14g090000	-1.0123	0.0020627
Glyma.08g264600	1.09572	0.0012799		Glyma.08g068800	1.09889	0.0021313						Glyma.11g030500	1.01008	3.25187e-09						Glyma.13g334300	-1.1669	0.00153696										Glyma.14g095700	-1.00649	0.00701229
Glyma.08g285900	1.10346	0.00027427		Glyma.08g069000	1.09889	0.0021313						Glyma.11g051800	1.29827	0.000131845						Glyma.14g012800	-1.09538	0.0351549										Glyma.14g211500	-1.02745	4.81125e-05
Glyma.08g285900	1.61858	3.66072e-12		Glyma.14g063700	1.10607	5.73774e-05						Glyma.11g195900	1.10016	4.13064e-18						Glyma.14g090000	-1.0123	0.0020627										Glyma.15g040200	-1.1669	0.00153696
Glyma.08g342000	1.1948	0.000450671		Glyma.17g077500	1.13827	0.000620101						Glyma.11g228000	1.18117	0.037947						Glyma.14g095700	-1.00649	0.00701229										Glyma.15g040300	-1.1669	0.00153696
Glyma.08g346700	1.1793	0.00656149		Glyma.11g250500	1.21938	0.00161025						Glyma.12g013100	1.06384	0.000343331						Glyma.14g211500	-1.02745	4.81125e-05										Glyma.15g052000	-1.02526	6.42759e-08
Glyma.08g346700	1.17548	2.09839e-08		Glyma.12g013100	1.2941	1.62909e-06						Glyma.12g013100	1.30994	3.59343e-10						Glyma.15g040200	-1.1669	0.00153696										Glyma.15g079500	-1.56623	7.28941e-08
Glyma.09g022900	1.21166	0.0118284		Glyma.02g156800	1.33187	0.00351731						Glyma.12g078100	1.07968	3.75369e-17						Glyma.15g040300	-1.1669	0.00153696										Glyma.15g136000	-1.00569	1.04961e-06
Glyma.09g069000	1.07	0.00448899		Glyma.13g176500	1.40562	3.16974e-08						Glyma.12g207600	1.07581	0.0415179						Glyma.15g052000	-1.02526	6.42759e-08										Glyma.15g190500	-1.06292	7.21357e-18
Glyma.09g109200	1.36268	7.2284e-06		Glyma.08g212000	1.51132	5.40726e-05						Glyma.12g234700	1.22682	0.000340122						Glyma.15g079500	-1.56623	7.28941e-08										Glyma.15g244600	-1.11606	5.91293e-06
Glyma.09g109200	1.01246	1.69942e-07		Glyma.18g006700	1.52611	0.00115546						Glyma.13g061100	1.18832	0.00278081						Glyma.15g136000	-1.00569	1.04961e-06										Glyma.16g074800	-1.12663	0.00662015
Glyma.09g131500	1.46986	4.52098e-29		Glyma.14g063800	1.55723	0.00130677						Glyma.13g107500	1.34671	0.00905606						Glyma.15g190500	-1.06292	7.21357e-18										Glyma.16g076700	-1.01607	0.000531513
Glyma.09g131500	1.59721	9.02077e-47		Glyma.06g054700	1.58009	3.18884e-07						Glyma.13g123500	1.14484	4.63246e-07						Glyma.15g244600	-1.11606	5.91293e-06										Glyma.16g109700	-1.01607	0.000531513
Glyma.09g131500	2.09071	1.06717e-59		Glyma.20g015900	1.58009	3.18884e-07						Glyma.13g175700	2.52654	0.00130272						Glyma.16g074800	-1.12663	0.00662015										Glyma.18g103400	-1.3404	8.86836e-16
Glyma.10g037100	1.24136	1.19242e-07		Glyma.13g176300	1.66111	1.45697e-06						Glyma.13g175700	1.67389	0.000615861						Glyma.16g076700	-1.01607	0.000531513										Glyma.18g103600	-1.49205	0.000384154
Glyma.10g108900	2.3886	1.654e-05		Glyma.09g131500	1.66279	9.08041e-29						Glyma.13g175700	2.44316	2.48859e-06						Glyma.16g109700	-1.01607	0.000531513										Glyma.18g120400	-1.19012	0.0383577
Glyma.10g127800	1.30352	2.674e-56		Glyma.16g178800	1.77961	1.62123e-29						Glyma.13g176300	3.0553	0.000259933						Glyma.18g103400	-1.3404	8.86836e-16										Glyma.18g259400	-1.08924	0.0140632
Glyma.10g172700	1.17389	4.99267e-08		Glyma.04g054400	1.80166	1.68352e-07						Glyma.13g176300	1.10692	0.0308772						Glyma.18g103600	-1.49205	0.000384154										Glyma.19g012700	-1.31328	7.02904e-06
Glyma.10g193200	1.42878	1.68328e-77										Glyma.13g176300	1.98824	2.08336e-08						Glyma.18g120400	-1.19012	0.0383577										Glyma.19g147300	-1.20825	0.00334191
Glyma.11g030500	1.01008	3.25187e-09										Glyma.13g176500	1.46738	0.00168549						Glyma.18g259400	-1.08924	0.0140632										Glyma.19g147300	-1.3277	0.00638161
Glyma.11g051800	1.29827	0.000131845										Glyma.13g176500	2.88774	0.00123641						Glyma.19g012700	-1.31328	7.02904e-06										Glyma.19g147300	-1.46582	1.79892e-06
Glyma.11g195900	1.10016	4.13064e-18										Glyma.13g176500	1.19322	0.00214687						Glyma.19g147300	-1.20825	0.00334191										Glyma.19g147400	-1.45246	2.17717e-08
Glyma.11g228000	1.18117	0.037947										Glyma.14g050600	1.07163	3.91387e-08						Glyma.19g147300	-1.3277	0.00638161										Glyma.19g154100	-1.14886	0.0017274
Glyma.11g250500	1.64184	0.00484953										Glyma.14g061500	1.30732	0.00782921						Glyma.19g147300	-1.46582	1.79892e-06										Glyma.19g154100	-3.30676	1.3863e-05
Glyma.12g013100	1.26756	4.94235e-05										Glyma.14g099900	1.60261	0.0162652						Glyma.19g147400	-1.45246	2.17717e-08										Glyma.19g173400	-1.04983	0.000100011
Glyma.12g013100	1.06384	0.000343331										Glyma.15g128800	1.02726	0.00472207						Glyma.19g154100	-1.14886	0.0017274										Glyma.19g185700	-1.03086	0.0140902
Glyma.12g013100	1.30994	3.59343e-10										Glyma.16g088000	1.48735	1.25203e-06						Glyma.19g154100	-3.30676	1.3863e-05										Glyma.19g185700	-1.04201	0.00455783
Glyma.12g078100	1.07968	3.75369e-17										Glyma.16g098700	1.40312	0.00409583						Glyma.19g173400	-1.04983	0.000100011										Glyma.20g007900	-1.05527	0.000409121
Glyma.12g207600	1.07581	0.0415179										Glyma.16g098700	1.05352	0.00781167						Glyma.19g185700	-1.03086	0.0140902										Glyma.20g152200	-2.59767	0.00759943
Glyma.12g234700	1.22682	0.000340122										Glyma.16g178800	1.74081	1.37241e-45						Glyma.19g185700	-1.04201	0.00455783										Glyma.20g191600	-1.03435	0.000161516
Glyma.13g061100	1.18832	0.00278081										Glyma.16g178800	2.17729	1.12424e-60						Glyma.20g007900	-1.05527	0.000409121
Glyma.13g107500	1.34671	0.00905606										Glyma.16g189500	1.10557	0.0214469						Glyma.20g152200	-2.59767	0.00759943
Glyma.13g123500	1.14484	4.63246e-07										Glyma.16g212400	1.19699	0.0044578						Glyma.20g191600	-1.03435	0.000161516
Glyma.13g175700	1.31056	0.00662981										Glyma.17g077500	1.17374	1.78225e-07
Glyma.13g175700	2.52654	0.00130272										Glyma.17g182500	1.58291	0.00451709
Glyma.13g175700	1.67389	0.000615861										Glyma.17g182500	1.39731	5.82364e-05
Glyma.13g175700	2.44316	2.48859e-06										Glyma.17g233000	1.06828	0.0420908
Glyma.13g176300	1.39887	0.0404913										Glyma.18g096400	1.00869	0.00708683
Glyma.13g176300	3.0553	0.000259933										Glyma.18g158100	1.09377	0.0293572
Glyma.13g176300	1.10692	0.0308772										Glyma.18g158100	1.1005	2.09579e-06
Glyma.13g176300	1.98824	2.08336e-08										Glyma.18g190200	1.19809	0.0171248
Glyma.13g176500	1.46738	0.00168549										Glyma.18g204000	1.25386	0.000718158
Glyma.13g176500	2.88774	0.00123641										Glyma.18g204000	1.46367	0.000743953
Glyma.13g176500	1.19322	0.00214687										Glyma.18g204000	1.46932	0.001297
Glyma.13g293500	1.07581	0.0415179										Glyma.18g204000	1.4183	0.000153853
Glyma.14g050600	1.07163	3.91387e-08										Glyma.18g244500	1.33301	0.000153796
Glyma.14g061500	1.30732	0.00782921										Glyma.18g290600	1.01509	0.00552871
Glyma.14g099900	1.60261	0.0162652										Glyma.19g025400	1.23513	0.000545671
Glyma.15g128800	1.02726	0.00472207										Glyma.19g164900	1.05705	0.00168549
Glyma.16g088000	1.48735	1.25203e-06										Glyma.19g164900	1.19698	0.000329103
Glyma.16g098700	1.40312	0.00409583										Glyma.20g015900	1.32828	0.00392966
Glyma.16g098700	1.05352	0.00781167										Glyma.20g015900	2.15522	6.51686e-11
Glyma.16g178800	1.49497	4.52098e-29										Glyma.20g015900	2.00945	1.00027e-11
Glyma.16g178800	1.74081	1.37241e-45										Glyma.20g018500	1.07033	0.00307038
Glyma.16g178800	2.17729	1.12424e-60										Glyma.20g018500	1.14075	1.88376e-10
Glyma.16g189500	1.10557	0.0214469										Glyma.20g018500	1.46053	5.45888e-11
Glyma.16g212400	1.19699	0.0044578										Glyma.20g079300	1.30066	5.21115e-50
Glyma.17g077500	1.05265	0.00104309										Glyma.20g098400	1.14126	0.00450694
Glyma.17g077500	1.17374	1.78225e-07										Glyma.20g146200	1.19789	1.74441e-05
Glyma.17g182500	1.58291	0.00451709										Glyma.20g148200	1.19789	1.74441e-05
Glyma.17g182500	1.39731	5.82364e-05										Glyma.20g197100	1.43397	6.84101e-78
Glyma.17g233000	1.06828	0.0420908										Glyma.U012100	1.06945	2.07682e-12
Glyma.18g096400	1.00869	0.00708683
Glyma.18g158100	1.09377	0.0293572
Glyma.18g158100	1.1005	2.09579e-06
Glyma.18g190200	1.19809	0.0171248
Glyma.18g204000	1.25386	0.000718158
Glyma.18g204000	1.46367	0.000743953
Glyma.18g204000	1.46932	0.001297
Glyma.18g204000	1.4183	0.000153853
Glyma.18g244500	1.33301	0.000153796
Glyma.18g290600	1.01509	0.00552871
Glyma.19g011400	1.40976	0.00592169
Glyma.19g025400	1.23513	0.000545671
Glyma.19g164900	1.05705	0.00168549
Glyma.19g164900	1.19698	0.000329103
Glyma.20g015900	1.96441	7.86825e-05
Glyma.20g015900	1.32828	0.00392966
Glyma.20g015900	2.15522	6.51686e-11
Glyma.20g015900	2.00945	1.00027e-11
Glyma.20g018500	1.07033	0.00307038
Glyma.20g018500	1.14075	1.88376e-10
Glyma.20g018500	1.46053	5.45888e-11
Glyma.20g079300	1.30066	5.21115e-50
Glyma.20g098400	1.14126	0.00450694
Glyma.20g146200	1.19789	1.74441e-05
Glyma.20g148200	1.19789	1.74441e-05
Glyma.20g197100	1.43397	6.84101e-78
Glyma.U012100	1.06945	2.07682e-12
